# Supplementary material for: Disease-related Huntingtin seeding activities in cerebrospinal fluids of Huntington’s disease patients
Source: Sci Rep. 2020 Nov 20;10:20295. doi: 10.1038/s41598-020-77164-1 (PMC7679413; doi:10.1038/s41598-020-77164-1)
Supplement: Supplementary file 2 — Supplementary Table S4. [file 41598_2020_77164_MOESM2_ESM.xlsx]

## Sheet: TableS4-exhaustivePValuesForPos
model	score1.2	score3	score4	age	M.vs.F	Cold.PMI	Frozen.PMI	CAG.L	CAG.S	CAP	score.PVE	F	DoF.1	DoF.2	F.stat.p.value
score	0.971	0.174	0.00082	NA	NA	NA	NA	NA	NA	NA	NA	6.35	3	25	0.00238
score + age	0.974	0.23	0.00711	0.976	NA	NA	NA	NA	NA	NA	0.413	4.57	4	24	0.00691
score + M.vs.F	0.971	0.209	0.000705	NA	0.381	NA	NA	NA	NA	NA	0.0651	4.92	4	24	0.00484
score + age + M.vs.F	0.991	0.198	0.00566	0.667	0.338	NA	NA	NA	NA	NA	0.526	3.84	5	23	0.0112
score + Cold.PMI	0.767	0.0868	0.000434	NA	NA	0.134	NA	NA	NA	NA	0.0103	5.63	4	24	0.00242
score + age + Cold.PMI	0.656	0.0703	0.002	0.448	NA	0.0988	NA	NA	NA	NA	0.492	4.55	5	23	0.00497
score + M.vs.F + Cold.PMI	0.792	0.114	0.000517	NA	0.563	0.186	NA	NA	NA	NA	0.0695	4.45	5	23	0.00555
score + age + M.vs.F + Cold.PMI	0.637	0.0631	0.00186	0.302	0.36	0.109	NA	NA	NA	NA	0.585	3.92	6	22	0.00822
score + Frozen.PMI	0.764	0.221	0.00905	NA	NA	NA	0.24	NA	NA	NA	0.17	5.21	4	24	0.00363
score + age + Frozen.PMI	0.748	0.338	0.0536	0.838	NA	NA	0.243	NA	NA	NA	0.526	4.01	5	23	0.00919
score + M.vs.F + Frozen.PMI	0.777	0.256	0.00755	NA	0.433	NA	0.273	NA	NA	NA	0.212	4.23	5	23	0.00711
score + age + M.vs.F + Frozen.PMI	0.805	0.296	0.0445	0.876	0.45	NA	0.319	NA	NA	NA	0.609	3.38	6	22	0.0162
score + Cold.PMI + Frozen.PMI	0.989	0.0976	0.00586	NA	NA	0.073	0.123	NA	NA	NA	0.171	5.31	5	23	0.00217
score + age + Cold.PMI + Frozen.PMI	0.883	0.0966	0.0156	0.56	NA	0.0664	0.151	NA	NA	NA	0.572	4.36	6	22	0.00477
score + M.vs.F + Cold.PMI + Frozen.PMI	0.996	0.121	0.00714	NA	0.695	0.104	0.146	NA	NA	NA	0.212	4.29	6	22	0.00518
score + age + M.vs.F + Cold.PMI + Frozen.PMI	0.848	0.0906	0.0166	0.432	0.508	0.0779	0.204	NA	NA	NA	0.646	3.71	7	21	0.00911
score + CAG.L	NA	0.323	0.0221	NA	NA	NA	NA	0.848	NA	NA	0.191	3.22	3	19	0.0459
score + age + CAG.L	NA	0.356	0.0367	0.989	NA	NA	NA	0.883	NA	NA	0.289	2.29	4	18	0.0997
score + M.vs.F + CAG.L	NA	0.351	0.0167	NA	0.375	NA	NA	0.727	NA	NA	0.326	2.6	4	18	0.0709
score + age + M.vs.F + CAG.L	NA	0.325	0.0251	0.677	0.339	NA	NA	0.977	NA	NA	0.499	2.02	5	17	0.127
score + Cold.PMI + CAG.L	NA	0.268	0.0165	NA	NA	0.12	NA	0.431	NA	NA	0.191	3.29	4	18	0.0343
score + age + Cold.PMI + CAG.L	NA	0.219	0.0167	0.515	NA	0.1	NA	0.82	NA	NA	0.306	2.64	5	17	0.0607
score + M.vs.F + Cold.PMI + CAG.L	NA	0.296	0.0167	NA	0.561	0.171	NA	0.413	NA	NA	0.33	2.61	5	17	0.0629
score + age + M.vs.F + Cold.PMI + CAG.L	NA	0.204	0.0133	0.342	0.365	0.114	NA	0.955	NA	NA	0.505	2.33	6	16	0.0827
score + Frozen.PMI + CAG.L	NA	0.29	0.0654	NA	NA	NA	0.281	0.765	NA	NA	0.357	2.75	4	18	0.0601
score + age + Frozen.PMI + CAG.L	NA	0.353	0.121	0.795	NA	NA	0.281	0.937	NA	NA	0.468	2.1	5	17	0.115
score + M.vs.F + Frozen.PMI + CAG.L	NA	0.32	0.0521	NA	0.446	NA	0.334	0.902	NA	NA	0.444	2.28	5	17	0.0932
score + age + M.vs.F + Frozen.PMI + CAG.L	NA	0.335	0.0988	0.902	0.481	NA	0.393	0.866	NA	NA	0.617	1.79	6	16	0.165
score + Cold.PMI + Frozen.PMI + CAG.L	NA	0.228	0.0535	NA	NA	0.0972	0.211	0.801	NA	NA	0.358	3.07	5	17	0.0371
score + age + Cold.PMI + Frozen.PMI + CAG.L	NA	0.216	0.063	0.686	NA	0.101	0.266	0.994	NA	NA	0.481	2.46	6	16	0.0699
score + M.vs.F + Cold.PMI + Frozen.PMI + CAG.L	NA	0.254	0.0573	NA	0.678	0.137	0.249	0.764	NA	NA	0.448	2.47	6	16	0.0697
score + age + M.vs.F + Cold.PMI + Frozen.PMI + CAG.L	NA	0.212	0.0603	0.522	0.517	0.116	0.369	0.926	NA	NA	0.623	2.1	7	15	0.108
score + CAG.S	NA	0.359	0.0328	NA	NA	NA	NA	NA	0.583	NA	0.168	3.36	3	19	0.0405
score + age + CAG.S	NA	0.367	0.0542	0.857	NA	NA	NA	NA	0.581	NA	0.354	2.4	4	18	0.0882
score + M.vs.F + CAG.S	NA	0.422	0.0251	NA	0.343	NA	NA	NA	0.486	NA	0.236	2.75	4	18	0.0604
score + age + M.vs.F + CAG.S	NA	0.332	0.0288	0.478	0.251	NA	NA	NA	0.412	NA	0.506	2.25	5	17	0.0967
score + Cold.PMI + CAG.S	NA	0.389	0.0605	NA	NA	0.123	NA	NA	0.363	NA	0.219	3.39	4	18	0.0312
score + age + Cold.PMI + CAG.S	NA	0.197	0.0252	0.185	NA	0.0463	NA	NA	0.208	NA	0.356	3.23	5	17	0.0313
score + M.vs.F + Cold.PMI + CAG.S	NA	0.435	0.0547	NA	0.536	0.183	NA	NA	0.34	NA	0.303	2.7	5	17	0.0568
score + age + M.vs.F + Cold.PMI + CAG.S	NA	0.164	0.011	0.0787	0.18	0.0384	NA	NA	0.12	NA	0.509	3.17	6	16	0.0303
score + Frozen.PMI + CAG.S	NA	0.283	0.0543	NA	NA	NA	0.265	NA	0.517	NA	0.24	2.89	4	18	0.0519
score + age + Frozen.PMI + CAG.S	NA	0.367	0.16	0.74	NA	NA	0.263	NA	0.548	NA	0.497	2.22	5	17	0.0994
score + M.vs.F + Frozen.PMI + CAG.S	NA	0.338	0.0419	NA	0.349	NA	0.273	NA	0.43	NA	0.288	2.49	5	17	0.0724
score + age + M.vs.F + Frozen.PMI + CAG.S	NA	0.345	0.106	0.849	0.385	NA	0.406	NA	0.431	NA	0.62	1.96	6	16	0.132
score + Cold.PMI + Frozen.PMI + CAG.S	NA	0.262	0.123	NA	NA	0.0519	0.0998	NA	0.236	NA	0.307	3.62	5	17	0.0206
score + age + Cold.PMI + Frozen.PMI + CAG.S	NA	0.192	0.0891	0.415	NA	0.0426	0.212	NA	0.185	NA	0.499	3.08	6	16	0.0336
score + M.vs.F + Cold.PMI + Frozen.PMI + CAG.S	NA	0.301	0.114	NA	0.608	0.0838	0.118	NA	0.23	NA	0.369	2.93	6	16	0.0398
score + age + M.vs.F + Cold.PMI + Frozen.PMI + CAG.S	NA	0.172	0.0519	0.228	0.299	0.04	0.356	NA	0.128	NA	0.624	2.83	7	15	0.0429
score + CAG.L + CAG.S	NA	0.335	0.0346	NA	NA	NA	NA	0.659	0.505	NA	0.239	2.46	4	18	0.0822
score + age + CAG.L + CAG.S	NA	0.392	0.0651	0.868	NA	NA	NA	0.671	0.504	NA	0.358	1.87	5	17	0.153
score + M.vs.F + CAG.L + CAG.S	NA	0.367	0.022	NA	0.275	NA	NA	0.468	0.351	NA	0.335	2.25	5	17	0.0957
score + age + M.vs.F + CAG.L + CAG.S	NA	0.356	0.037	0.764	0.277	NA	NA	0.737	0.389	NA	0.512	1.79	6	16	0.164
score + Cold.PMI + CAG.L + CAG.S	NA	0.239	0.0283	NA	NA	0.0347	NA	0.121	0.107	NA	0.248	3.49	5	17	0.0236
score + age + Cold.PMI + CAG.L + CAG.S	NA	0.205	0.0295	0.563	NA	0.0339	NA	0.333	0.123	NA	0.359	2.86	6	16	0.0436
score + M.vs.F + Cold.PMI + CAG.L + CAG.S	NA	0.267	0.0206	NA	0.346	0.0467	NA	0.0952	0.0827	NA	0.346	3.06	6	16	0.0345
score + age + M.vs.F + Cold.PMI + CAG.L + CAG.S	NA	0.173	0.0142	0.3	0.207	0.0302	NA	0.374	0.0807	NA	0.514	2.81	7	15	0.0441
score + Frozen.PMI + CAG.L + CAG.S	NA	0.305	0.0857	NA	NA	NA	0.32	0.968	0.576	NA	0.374	2.19	5	17	0.104
score + age + Frozen.PMI + CAG.L + CAG.S	NA	0.388	0.172	0.706	NA	NA	0.306	0.84	0.541	NA	0.497	1.76	6	16	0.172
score + M.vs.F + Frozen.PMI + CAG.L + CAG.S	NA	0.341	0.0594	NA	0.346	NA	0.403	0.796	0.425	NA	0.445	1.97	6	16	0.13
score + age + M.vs.F + Frozen.PMI + CAG.L + CAG.S	NA	0.367	0.118	0.958	0.403	NA	0.45	0.859	0.445	NA	0.62	1.59	7	15	0.214
score + Cold.PMI + Frozen.PMI + CAG.L + CAG.S	NA	0.205	0.0768	NA	NA	0.0309	0.237	0.293	0.124	NA	0.379	3.25	6	16	0.0278
score + age + Cold.PMI + Frozen.PMI + CAG.L + CAG.S	NA	0.203	0.0911	0.729	NA	0.0371	0.291	0.465	0.14	NA	0.499	2.65	7	15	0.0537
score + M.vs.F + Cold.PMI + Frozen.PMI + CAG.L + CAG.S	NA	0.235	0.0614	NA	0.442	0.0424	0.302	0.24	0.104	NA	0.452	2.81	7	15	0.0442
score + age + M.vs.F + Cold.PMI + Frozen.PMI + CAG.L + CAG.S	NA	0.184	0.0554	0.449	0.314	0.0358	0.452	0.476	0.103	NA	0.624	2.47	8	14	0.0667
