# Supplementary material for: Disease-related Huntingtin seeding activities in cerebrospinal fluids of Huntington’s disease patients
Source: Sci Rep. 2020 Nov 20;10:20295. doi: 10.1038/s41598-020-77164-1 (PMC7679413; doi:10.1038/s41598-020-77164-1)
Supplement: Supplementary file 3 — Supplementary Table S5. [file 41598_2020_77164_MOESM3_ESM.xlsx]

## Sheet: TableS5-exhaustivePValuesForDCL
model	DCL.combined1.2	DCL.combined3	DCL.combined4	age	educ_yrs	sex	height_valid	bmi	cag	caglow	cap	DCL.PVE
DCL.combined	0.893	0.717	0.00173	NA	NA	NA	NA	NA	NA	NA	NA	NA
DCL.combined + age	0.968	0.928	0.0108	0.395	NA	NA	NA	NA	NA	NA	NA	0.241
DCL.combined + educ_yrs	0.796	0.977	0.00229	NA	0.366	NA	NA	NA	NA	NA	NA	0.051
DCL.combined + age + educ_yrs	0.938	0.78	0.0156	0.339	0.316	NA	NA	NA	NA	NA	NA	0.29
DCL.combined + sex	0.573	0.903	0.00179	NA	NA	0.143	NA	NA	NA	NA	NA	0.0133
DCL.combined + age + sex	0.694	0.793	0.0148	0.25	NA	0.103	NA	NA	NA	NA	NA	0.268
DCL.combined + educ_yrs + sex	0.583	0.922	0.00216	NA	0.958	0.252	NA	NA	NA	NA	NA	0.052
DCL.combined + age + educ_yrs + sex	0.703	0.79	0.0171	0.259	0.945	0.199	NA	NA	NA	NA	NA	0.291
DCL.combined + height_valid	0.78	0.848	0.00459	NA	NA	NA	0.174	NA	NA	NA	NA	0.133
DCL.combined + age + height_valid	0.905	0.721	0.0189	0.472	NA	NA	0.204	NA	NA	NA	NA	0.301
DCL.combined + educ_yrs + height_valid	0.789	0.855	0.00552	NA	0.963	NA	0.312	NA	NA	NA	NA	0.136
DCL.combined + age + educ_yrs + height_valid	0.903	0.712	0.021	0.473	0.884	NA	0.429	NA	NA	NA	NA	0.304
DCL.combined + sex + height_valid	0.636	0.974	0.00438	NA	NA	0.515	0.728	NA	NA	NA	NA	0.204
DCL.combined + age + sex + height_valid	0.689	0.837	0.017	0.278	NA	0.298	0.898	NA	NA	NA	NA	0.307
DCL.combined + educ_yrs + sex + height_valid	0.649	0.986	0.00525	NA	0.909	0.52	0.723	NA	NA	NA	NA	0.205
DCL.combined + age + educ_yrs + sex + height_valid	0.692	0.824	0.019	0.286	0.881	0.31	0.854	NA	NA	NA	NA	0.31
DCL.combined + bmi	0.55	0.499	0.00169	NA	NA	NA	NA	0.346	NA	NA	NA	0.0353
DCL.combined + age + bmi	0.625	0.671	0.0104	0.327	NA	NA	NA	0.291	NA	NA	NA	0.247
DCL.combined + educ_yrs + bmi	0.592	0.743	0.00257	NA	0.566	NA	NA	0.528	NA	NA	NA	0.121
DCL.combined + age + educ_yrs + bmi	0.675	0.941	0.0155	0.314	0.522	NA	NA	0.468	NA	NA	NA	0.313
DCL.combined + sex + bmi	0.602	0.896	0.00276	NA	NA	0.262	NA	0.956	NA	NA	NA	0.109
DCL.combined + age + sex + bmi	0.697	0.86	0.0186	0.26	NA	0.212	NA	0.923	NA	NA	NA	0.311
DCL.combined + educ_yrs + sex + bmi	0.614	0.914	0.00335	NA	0.962	0.343	NA	0.959	NA	NA	NA	0.136
DCL.combined + age + educ_yrs + sex + bmi	0.707	0.855	0.0215	0.27	0.951	0.292	NA	0.928	NA	NA	NA	0.329
DCL.combined + height_valid + bmi	0.674	0.981	0.00604	NA	NA	NA	0.297	0.718	NA	NA	NA	0.231
DCL.combined + age + height_valid + bmi	0.722	0.951	0.0198	0.426	NA	NA	0.386	0.605	NA	NA	NA	0.337
DCL.combined + educ_yrs + height_valid + bmi	0.682	0.97	0.00709	NA	0.927	NA	0.39	0.717	NA	NA	NA	0.231
DCL.combined + age + educ_yrs + height_valid + bmi	0.729	0.938	0.0222	0.435	0.918	NA	0.558	0.619	NA	NA	NA	0.34
DCL.combined + sex + height_valid + bmi	0.653	0.997	0.0061	NA	NA	0.592	0.732	0.945	NA	NA	NA	0.243
DCL.combined + age + sex + height_valid + bmi	0.695	0.892	0.0212	0.289	NA	0.371	0.902	0.928	NA	NA	NA	0.337
DCL.combined + educ_yrs + sex + height_valid + bmi	0.662	0.982	0.00718	NA	0.906	0.597	0.725	0.937	NA	NA	NA	0.244
DCL.combined + age + educ_yrs + sex + height_valid + bmi	0.702	0.876	0.0238	0.298	0.889	0.381	0.862	0.939	NA	NA	NA	0.34
DCL.combined + cag	0.861	0.692	0.00223	NA	NA	NA	NA	NA	0.809	NA	NA	0.0825
DCL.combined + age + cag	0.883	0.961	0.0381	0.391	NA	NA	NA	NA	0.752	NA	NA	0.469
DCL.combined + educ_yrs + cag	0.656	0.955	0.00212	NA	0.265	NA	NA	NA	0.465	NA	NA	0.0941
DCL.combined + age + educ_yrs + cag	0.879	0.834	0.0309	0.524	0.342	NA	NA	NA	0.846	NA	NA	0.469
DCL.combined + sex + cag	0.426	0.801	0.00149	NA	NA	0.1	NA	NA	0.377	NA	NA	0.0828
DCL.combined + age + sex + cag	0.64	0.891	0.0265	0.434	NA	0.113	NA	NA	0.779	NA	NA	0.469
DCL.combined + educ_yrs + sex + cag	0.426	0.887	0.00174	NA	0.732	0.209	NA	NA	0.356	NA	NA	0.0966
DCL.combined + age + educ_yrs + sex + cag	0.634	0.871	0.029	0.476	0.856	0.202	NA	NA	0.748	NA	NA	0.47
DCL.combined + height_valid + cag	0.703	0.897	0.00461	NA	NA	NA	0.159	NA	0.588	NA	NA	0.172
DCL.combined + age + height_valid + cag	0.878	0.767	0.0363	0.632	NA	NA	0.227	NA	0.906	NA	NA	0.474
DCL.combined + educ_yrs + height_valid + cag	0.683	0.89	0.0056	NA	0.831	NA	0.373	NA	0.57	NA	NA	0.194
DCL.combined + age + educ_yrs + height_valid + cag	0.852	0.765	0.0399	0.643	0.842	NA	0.442	NA	0.857	NA	NA	0.48
DCL.combined + sex + height_valid + cag	0.478	0.892	0.00374	NA	NA	0.373	0.838	NA	0.412	NA	NA	0.274
DCL.combined + age + sex + height_valid + cag	0.642	0.918	0.0293	0.456	NA	0.298	0.919	NA	0.792	NA	NA	0.48
DCL.combined + educ_yrs + sex + height_valid + cag	0.464	0.903	0.00452	NA	0.788	0.377	0.981	NA	0.404	NA	NA	0.292
DCL.combined + age + educ_yrs + sex + height_valid + cag	0.62	0.912	0.0319	0.466	0.793	0.304	0.828	NA	0.737	NA	NA	0.487
DCL.combined + bmi + cag	0.441	0.405	0.00184	NA	NA	NA	NA	0.276	0.528	NA	NA	0.14
DCL.combined + age + bmi + cag	0.649	0.693	0.0286	0.455	NA	NA	NA	0.321	0.943	NA	NA	0.487
DCL.combined + educ_yrs + bmi + cag	0.423	0.651	0.00215	NA	0.396	NA	NA	0.417	0.376	NA	NA	0.17
DCL.combined + age + educ_yrs + bmi + cag	0.599	0.852	0.0275	0.555	0.477	NA	NA	0.442	0.725	NA	NA	0.487
DCL.combined + sex + bmi + cag	0.429	0.744	0.00231	NA	NA	0.206	NA	0.825	0.373	NA	NA	0.174
DCL.combined + age + sex + bmi + cag	0.634	0.972	0.0332	0.454	NA	0.212	NA	0.879	0.765	NA	NA	0.496
DCL.combined + educ_yrs + sex + bmi + cag	0.431	0.817	0.00267	NA	0.738	0.325	NA	0.83	0.354	NA	NA	0.181
DCL.combined + age + educ_yrs + sex + bmi + cag	0.63	0.954	0.0362	0.497	0.858	0.306	NA	0.879	0.736	NA	NA	0.497
DCL.combined + height_valid + bmi + cag	0.535	0.841	0.00573	NA	NA	NA	0.292	0.581	0.498	NA	NA	0.284
DCL.combined + age + height_valid + bmi + cag	0.674	0.969	0.036	0.631	NA	NA	0.38	0.582	0.806	NA	NA	0.502
DCL.combined + educ_yrs + height_valid + bmi + cag	0.526	0.851	0.00685	NA	0.828	NA	0.511	0.587	0.491	NA	NA	0.3
DCL.combined + age + educ_yrs + height_valid + bmi + cag	0.661	0.975	0.0396	0.642	0.84	NA	0.586	0.589	0.767	NA	NA	0.508
DCL.combined + sex + height_valid + bmi + cag	0.474	0.823	0.0052	NA	NA	0.468	0.839	0.827	0.407	NA	NA	0.31
DCL.combined + age + sex + height_valid + bmi + cag	0.639	0.988	0.0366	0.478	NA	0.377	0.927	0.885	0.778	NA	NA	0.502
DCL.combined + educ_yrs + sex + height_valid + bmi + cag	0.464	0.835	0.00619	NA	0.795	0.471	0.978	0.833	0.402	NA	NA	0.326
DCL.combined + age + educ_yrs + sex + height_valid + bmi + cag	0.625	0.979	0.0407	0.49	0.801	0.385	0.838	0.894	0.731	NA	NA	0.508
DCL.combined + caglow	0.679	0.738	0.00905	NA	NA	NA	NA	NA	NA	0.689	NA	0.238
DCL.combined + age + caglow	0.812	0.838	0.0487	0.868	NA	NA	NA	NA	NA	0.767	NA	0.556
DCL.combined + educ_yrs + caglow	0.459	0.828	0.0149	NA	0.196	NA	NA	NA	NA	0.444	NA	0.276
DCL.combined + age + educ_yrs + caglow	0.544	0.857	0.0519	0.976	0.21	NA	NA	NA	NA	0.487	NA	0.569
DCL.combined + sex + caglow	0.37	0.927	0.0168	NA	NA	0.163	NA	NA	NA	0.419	NA	0.265
DCL.combined + age + sex + caglow	0.637	0.683	0.141	0.538	NA	0.14	NA	NA	NA	0.568	NA	0.625
DCL.combined + educ_yrs + sex + caglow	0.389	0.848	0.0193	NA	0.71	0.516	NA	NA	NA	0.413	NA	0.276
DCL.combined + age + educ_yrs + sex + caglow	0.66	0.693	0.187	0.633	0.989	0.432	NA	NA	NA	0.598	NA	0.664
DCL.combined + height_valid + caglow	0.548	0.756	0.0346	NA	NA	NA	0.206	NA	NA	0.461	NA	0.362
DCL.combined + age + height_valid + caglow	0.615	0.794	0.0817	0.964	NA	NA	0.22	NA	NA	0.5	NA	0.594
DCL.combined + educ_yrs + height_valid + caglow	0.495	0.75	0.0339	NA	0.619	NA	0.677	NA	NA	0.44	NA	0.386
DCL.combined + age + educ_yrs + height_valid + caglow	0.563	0.793	0.0789	0.951	0.627	NA	0.683	NA	NA	0.477	NA	0.6
DCL.combined + sex + height_valid + caglow	0.427	0.836	0.032	NA	NA	0.501	0.757	NA	NA	0.421	NA	0.395
DCL.combined + age + sex + height_valid + caglow	0.663	0.694	0.163	0.597	NA	0.405	0.921	NA	NA	0.621	NA	0.632
DCL.combined + educ_yrs + sex + height_valid + caglow	0.432	0.823	0.0349	NA	0.803	0.612	0.884	NA	NA	0.427	NA	0.402
DCL.combined + age + educ_yrs + sex + height_valid + caglow	0.696	0.708	0.216	0.65	0.982	0.516	0.917	NA	NA	0.658	NA	0.664
DCL.combined + bmi + caglow	0.446	0.625	0.0125	NA	NA	NA	NA	0.449	NA	0.521	NA	0.239
DCL.combined + age + bmi + caglow	0.593	0.799	0.0854	0.696	NA	NA	NA	0.415	NA	0.623	NA	0.59
DCL.combined + educ_yrs + bmi + caglow	0.485	0.898	0.0185	NA	0.292	NA	NA	0.873	NA	0.446	NA	0.293
DCL.combined + age + educ_yrs + bmi + caglow	0.541	0.896	0.0737	0.97	0.338	NA	NA	0.875	NA	0.491	NA	0.591
DCL.combined + sex + bmi + caglow	0.431	0.943	0.0207	NA	NA	0.244	NA	0.978	NA	0.441	NA	0.287
DCL.combined + age + sex + bmi + caglow	0.636	0.727	0.159	0.542	NA	0.22	NA	0.9	NA	0.569	NA	0.628
DCL.combined + educ_yrs + sex + bmi + caglow	0.466	0.857	0.0238	NA	0.717	0.539	NA	0.979	NA	0.442	NA	0.298
DCL.combined + age + educ_yrs + sex + bmi + caglow	0.659	0.734	0.221	0.633	0.981	0.449	NA	0.904	NA	0.604	NA	0.672
DCL.combined + height_valid + bmi + caglow	0.507	0.869	0.0392	NA	NA	NA	0.292	0.748	NA	0.436	NA	0.384
DCL.combined + age + height_valid + bmi + caglow	0.571	0.861	0.106	0.937	NA	NA	0.337	0.75	NA	0.489	NA	0.605
DCL.combined + educ_yrs + height_valid + bmi + caglow	0.515	0.825	0.0401	NA	0.685	NA	0.684	0.872	NA	0.443	NA	0.397
DCL.combined + age + educ_yrs + height_valid + bmi + caglow	0.576	0.833	0.11	0.995	0.701	NA	0.7	0.897	NA	0.496	NA	0.618
DCL.combined + sex + height_valid + bmi + caglow	0.476	0.863	0.038	NA	NA	0.561	0.762	0.962	NA	0.441	NA	0.399
DCL.combined + age + sex + height_valid + bmi + caglow	0.671	0.736	0.187	0.603	NA	0.45	0.918	0.914	NA	0.632	NA	0.635
DCL.combined + educ_yrs + sex + height_valid + bmi + caglow	0.513	0.837	0.0464	NA	0.816	0.645	0.895	0.98	NA	0.469	NA	0.405
DCL.combined + age + educ_yrs + sex + height_valid + bmi + caglow	0.718	0.737	0.252	0.66	0.999	0.538	0.917	0.957	NA	0.68	NA	0.672
DCL.combined + cag + caglow	0.645	0.882	0.0214	NA	NA	NA	NA	NA	0.567	0.531	NA	0.335
DCL.combined + age + cag + caglow	0.795	0.975	0.0873	0.859	NA	NA	NA	NA	0.584	0.613	NA	0.604
DCL.combined + educ_yrs + cag + caglow	0.472	0.837	0.0213	NA	0.257	NA	NA	NA	0.965	0.516	NA	0.336
DCL.combined + age + educ_yrs + cag + caglow	0.56	0.867	0.0679	0.976	0.277	NA	NA	NA	0.964	0.548	NA	0.604
DCL.combined + sex + cag + caglow	0.383	0.941	0.0228	NA	NA	0.213	NA	NA	0.941	0.499	NA	0.335
DCL.combined + age + sex + cag + caglow	0.648	0.701	0.149	0.537	NA	0.181	NA	NA	0.873	0.674	NA	0.632
DCL.combined + educ_yrs + sex + cag + caglow	0.4	0.867	0.0249	NA	0.7	0.519	NA	NA	0.877	0.513	NA	0.337
DCL.combined + age + educ_yrs + sex + cag + caglow	0.68	0.715	0.208	0.641	0.975	0.449	NA	NA	0.877	0.7	NA	0.675
DCL.combined + height_valid + cag + caglow	0.548	0.73	0.0504	NA	NA	NA	0.257	NA	0.779	0.447	NA	0.397
DCL.combined + age + height_valid + cag + caglow	0.627	0.767	0.111	0.98	NA	NA	0.279	NA	0.789	0.487	NA	0.619
DCL.combined + educ_yrs + height_valid + cag + caglow	0.513	0.755	0.0541	NA	0.689	NA	0.688	NA	0.958	0.493	NA	0.461
DCL.combined + age + educ_yrs + height_valid + cag + caglow	0.607	0.801	0.123	0.973	0.712	NA	0.708	NA	0.962	0.543	NA	0.644
DCL.combined + sex + height_valid + cag + caglow	0.444	0.848	0.0459	NA	NA	0.552	0.771	NA	0.988	0.491	NA	0.472
DCL.combined + age + sex + height_valid + cag + caglow	0.702	0.72	0.183	0.584	NA	0.442	0.865	NA	0.839	0.788	NA	0.635
DCL.combined + educ_yrs + sex + height_valid + cag + caglow	0.466	0.857	0.0599	NA	0.804	0.634	0.926	NA	0.92	0.54	NA	0.501
DCL.combined + age + educ_yrs + sex + height_valid + cag + caglow	0.733	0.74	0.243	0.633	0.952	0.524	0.856	NA	0.84	0.815	NA	0.675
DCL.combined + bmi + cag + caglow	0.501	0.734	0.0232	NA	NA	NA	NA	0.595	0.826	0.51	NA	0.372
DCL.combined + age + bmi + cag + caglow	0.638	0.868	0.105	0.731	NA	NA	NA	0.566	0.87	0.625	NA	0.61
DCL.combined + educ_yrs + bmi + cag + caglow	0.494	0.925	0.0256	NA	0.315	NA	NA	0.854	0.915	0.518	NA	0.38
DCL.combined + age + educ_yrs + bmi + cag + caglow	0.569	0.916	0.0894	0.965	0.366	NA	NA	0.875	0.926	0.575	NA	0.611
DCL.combined + sex + bmi + cag + caglow	0.446	0.969	0.0285	NA	NA	0.266	NA	0.956	0.931	0.509	NA	0.38
DCL.combined + age + sex + bmi + cag + caglow	0.636	0.767	0.168	0.535	NA	0.236	NA	0.855	0.831	0.687	NA	0.633
DCL.combined + educ_yrs + sex + bmi + cag + caglow	0.493	0.888	0.036	NA	0.718	0.555	NA	0.999	0.892	0.537	NA	0.381
DCL.combined + age + educ_yrs + sex + bmi + cag + caglow	0.687	0.765	0.24	0.642	0.996	0.471	NA	0.903	0.857	0.725	NA	0.678
DCL.combined + height_valid + bmi + cag + caglow	0.551	0.841	0.0579	NA	NA	NA	0.313	0.834	0.884	0.452	NA	0.453
DCL.combined + age + height_valid + bmi + cag + caglow	0.624	0.833	0.133	0.959	NA	NA	0.364	0.861	0.887	0.522	NA	0.62
DCL.combined + educ_yrs + height_valid + bmi + cag + caglow	0.566	0.835	0.0697	NA	0.722	NA	0.713	0.909	0.996	0.514	NA	0.496
DCL.combined + age + educ_yrs + height_valid + bmi + cag + caglow	0.638	0.837	0.149	0.993	0.743	NA	0.733	0.946	0.985	0.575	NA	0.647
DCL.combined + sex + height_valid + bmi + cag + caglow	0.525	0.875	0.0619	NA	NA	0.594	0.784	0.981	0.984	0.516	NA	0.488
DCL.combined + age + sex + height_valid + bmi + cag + caglow	0.7	0.782	0.21	0.584	NA	0.462	0.846	0.88	0.81	0.817	NA	0.636
DCL.combined + educ_yrs + sex + height_valid + bmi + cag + caglow	0.569	0.864	0.0835	NA	0.82	0.663	0.932	0.966	0.942	0.572	NA	0.515
DCL.combined + age + educ_yrs + sex + height_valid + bmi + cag + caglow	0.754	0.777	0.276	0.645	0.967	0.543	0.853	0.95	0.84	0.843	NA	0.678
DCL.combined + cap	0.856	0.69	0.0248	NA	NA	NA	NA	NA	NA	NA	0.933	0.288
DCL.combined + age + cap	0.991	0.889	0.115	0.733	NA	NA	NA	NA	NA	NA	0.944	0.6
DCL.combined + educ_yrs + cap	0.613	0.817	0.016	NA	0.245	NA	NA	NA	NA	NA	0.636	0.316
DCL.combined + age + educ_yrs + cap	0.775	0.972	0.0797	0.676	0.247	NA	NA	NA	NA	NA	0.647	0.602
DCL.combined + sex + cap	0.545	0.741	0.0201	NA	NA	0.254	NA	NA	NA	NA	0.855	0.295
DCL.combined + age + sex + cap	0.772	0.71	0.204	0.306	NA	0.144	NA	NA	NA	NA	0.838	0.63
DCL.combined + educ_yrs + sex + cap	0.562	0.801	0.0222	NA	0.635	0.675	NA	NA	NA	NA	0.726	0.32
DCL.combined + age + educ_yrs + sex + cap	0.788	0.718	0.314	0.375	0.963	0.375	NA	NA	NA	NA	0.874	0.708
DCL.combined + height_valid + cap	0.698	0.916	0.0204	NA	NA	NA	0.123	NA	NA	NA	0.557	0.294
DCL.combined + age + height_valid + cap	0.887	0.732	0.112	0.63	NA	NA	0.125	NA	NA	NA	0.568	0.605
DCL.combined + educ_yrs + height_valid + cap	0.758	0.896	0.0448	NA	0.872	NA	0.306	NA	NA	NA	0.587	0.433
DCL.combined + age + educ_yrs + height_valid + cap	0.93	0.724	0.163	0.641	0.875	NA	0.309	NA	NA	NA	0.598	0.644
DCL.combined + sex + height_valid + cap	0.842	0.85	0.0271	NA	NA	0.783	0.286	NA	NA	NA	0.532	0.352
DCL.combined + age + sex + height_valid + cap	0.865	0.726	0.187	0.683	NA	0.886	0.612	NA	NA	NA	0.665	0.662
DCL.combined + educ_yrs + sex + height_valid + cap	0.867	0.846	0.0523	NA	0.914	0.811	0.353	NA	NA	NA	0.566	0.451
DCL.combined + age + educ_yrs + sex + height_valid + cap	0.907	0.712	0.292	0.666	0.841	0.846	0.609	NA	NA	NA	0.731	0.711
DCL.combined + bmi + cap	0.689	0.571	0.0332	NA	NA	NA	NA	0.65	NA	NA	0.808	0.449
DCL.combined + age + bmi + cap	0.753	0.727	0.123	0.503	NA	NA	NA	0.467	NA	NA	0.711	0.6
DCL.combined + educ_yrs + bmi + cap	0.637	0.812	0.0264	NA	0.294	NA	NA	0.924	NA	NA	0.642	0.451
DCL.combined + age + educ_yrs + bmi + cap	0.695	0.922	0.0978	0.589	0.342	NA	NA	0.708	NA	NA	0.592	0.602
DCL.combined + sex + bmi + cap	0.633	0.853	0.042	NA	NA	0.304	NA	0.909	NA	NA	0.903	0.466
DCL.combined + age + sex + bmi + cap	0.704	0.83	0.216	0.307	NA	0.202	NA	0.75	NA	NA	0.757	0.636
DCL.combined + educ_yrs + sex + bmi + cap	0.652	0.892	0.0504	NA	0.666	0.687	NA	0.925	NA	NA	0.797	0.502
DCL.combined + age + educ_yrs + sex + bmi + cap	0.722	0.827	0.337	0.369	0.925	0.401	NA	0.751	NA	NA	0.805	0.712
DCL.combined + height_valid + bmi + cap	0.756	0.93	0.0406	NA	NA	NA	0.15	0.993	NA	NA	0.589	0.469
DCL.combined + age + height_valid + bmi + cap	0.807	0.841	0.128	0.586	NA	NA	0.176	0.771	NA	NA	0.541	0.607
DCL.combined + educ_yrs + height_valid + bmi + cap	0.793	0.922	0.0679	NA	0.876	NA	0.323	0.992	NA	NA	0.613	0.531
DCL.combined + age + educ_yrs + height_valid + bmi + cap	0.85	0.832	0.185	0.59	0.845	NA	0.335	0.76	NA	NA	0.566	0.645
DCL.combined + sex + height_valid + bmi + cap	0.822	0.926	0.0448	NA	NA	0.77	0.301	0.902	NA	NA	0.551	0.469
DCL.combined + age + sex + height_valid + bmi + cap	0.799	0.833	0.204	0.644	NA	0.903	0.639	0.785	NA	NA	0.631	0.671
DCL.combined + educ_yrs + sex + height_valid + bmi + cap	0.85	0.921	0.0776	NA	0.912	0.802	0.374	0.911	NA	NA	0.592	0.534
DCL.combined + age + educ_yrs + sex + height_valid + bmi + cap	0.855	0.806	0.329	0.637	0.828	0.849	0.651	0.82	NA	NA	0.724	0.715
DCL.combined + cag + cap	0.952	0.873	0.13	NA	NA	NA	NA	NA	0.756	NA	0.883	0.649
DCL.combined + age + cag + cap	0.997	0.919	0.159	0.884	NA	NA	NA	NA	0.988	NA	0.99	0.649
DCL.combined + educ_yrs + cag + cap	0.733	0.971	0.0936	NA	0.249	NA	NA	NA	0.674	NA	0.925	0.65
DCL.combined + age + educ_yrs + cag + cap	0.784	0.96	0.117	0.922	0.28	NA	NA	NA	0.915	NA	0.904	0.65
DCL.combined + sex + cag + cap	0.667	0.685	0.284	NA	NA	0.142	NA	NA	0.29	NA	0.526	0.683
DCL.combined + age + sex + cag + cap	0.74	0.671	0.304	0.803	NA	0.15	NA	NA	0.715	NA	0.82	0.684
DCL.combined + educ_yrs + sex + cag + cap	0.685	0.689	0.416	NA	0.939	0.36	NA	NA	0.36	NA	0.592	0.748
DCL.combined + age + educ_yrs + sex + cag + cap	0.769	0.676	0.454	0.802	0.912	0.373	NA	NA	0.728	NA	0.813	0.751
DCL.combined + height_valid + cag + cap	0.886	0.639	0.17	NA	NA	NA	0.114	NA	0.499	NA	0.978	0.665
DCL.combined + age + height_valid + cag + cap	0.833	0.66	0.191	0.801	NA	NA	0.121	NA	0.598	NA	0.86	0.666
DCL.combined + educ_yrs + height_valid + cag + cap	0.963	0.616	0.266	NA	0.8	NA	0.266	NA	0.498	NA	0.981	0.714
DCL.combined + age + educ_yrs + height_valid + cag + cap	0.908	0.625	0.314	0.746	0.746	NA	0.265	NA	0.563	NA	0.788	0.724
DCL.combined + sex + height_valid + cag + cap	0.839	0.64	0.241	NA	NA	0.842	0.521	NA	0.531	NA	0.913	0.687
DCL.combined + age + sex + height_valid + cag + cap	0.831	0.668	0.258	0.871	NA	0.945	0.552	NA	0.624	NA	0.859	0.692
DCL.combined + educ_yrs + sex + height_valid + cag + cap	0.901	0.596	0.422	NA	0.737	0.764	0.49	NA	0.5	NA	0.818	0.752
DCL.combined + age + educ_yrs + sex + height_valid + cag + cap	0.893	0.644	0.448	0.88	0.75	0.868	0.563	NA	0.622	NA	0.787	0.753
DCL.combined + bmi + cag + cap	0.739	0.72	0.13	NA	NA	NA	NA	0.563	0.628	NA	0.921	0.657
DCL.combined + age + bmi + cag + cap	0.776	0.728	0.146	0.629	NA	NA	NA	0.492	0.829	NA	0.732	0.662
DCL.combined + educ_yrs + bmi + cag + cap	0.687	0.946	0.106	NA	0.314	NA	NA	0.807	0.643	NA	0.926	0.657
DCL.combined + age + educ_yrs + bmi + cag + cap	0.738	0.943	0.139	0.81	0.392	NA	NA	0.773	0.989	NA	0.817	0.662
DCL.combined + sex + bmi + cag + cap	0.701	0.736	0.314	NA	NA	0.185	NA	0.986	0.308	NA	0.552	0.709
DCL.combined + age + sex + bmi + cag + cap	0.733	0.772	0.333	0.783	NA	0.228	NA	0.887	0.805	NA	0.921	0.718
DCL.combined + educ_yrs + sex + bmi + cag + cap	0.731	0.734	0.448	NA	0.942	0.398	NA	0.994	0.385	NA	0.616	0.774
DCL.combined + age + educ_yrs + sex + bmi + cag + cap	0.791	0.748	0.487	0.823	0.917	0.432	NA	0.961	0.799	NA	0.88	0.776
DCL.combined + height_valid + bmi + cag + cap	0.827	0.743	0.184	NA	NA	NA	0.145	0.841	0.494	NA	0.972	0.676
DCL.combined + age + height_valid + bmi + cag + cap	0.835	0.731	0.218	0.877	NA	NA	0.18	0.957	0.669	NA	0.91	0.694
DCL.combined + educ_yrs + height_valid + bmi + cag + cap	0.887	0.722	0.282	NA	0.777	NA	0.282	0.809	0.487	NA	0.984	0.718
DCL.combined + age + educ_yrs + height_valid + bmi + cag + cap	0.922	0.698	0.366	0.822	0.77	NA	0.33	0.999	0.642	NA	0.835	0.746
DCL.combined + sex + height_valid + bmi + cag + cap	0.817	0.735	0.264	NA	NA	0.893	0.527	0.892	0.543	NA	0.948	0.722
DCL.combined + age + sex + height_valid + bmi + cag + cap	0.857	0.732	0.323	0.917	NA	0.925	0.622	0.992	0.701	NA	0.884	0.723
DCL.combined + educ_yrs + sex + height_valid + bmi + cag + cap	0.885	0.693	0.451	NA	0.753	0.809	0.53	0.926	0.526	NA	0.847	0.774
DCL.combined + age + educ_yrs + sex + height_valid + bmi + cag + cap	0.947	0.679	0.539	0.886	0.784	0.85	0.649	0.887	0.685	NA	0.791	0.778
DCL.combined + caglow + cap	0.535	0.801	0.402	NA	NA	NA	NA	NA	NA	0.411	0.557	0.593
DCL.combined + age + caglow + cap	0.584	0.821	0.419	0.874	NA	NA	NA	NA	NA	0.464	0.571	0.68
DCL.combined + educ_yrs + caglow + cap	0.361	0.663	0.32	NA	0.233	NA	NA	NA	NA	0.368	0.705	0.614
DCL.combined + age + educ_yrs + caglow + cap	0.446	0.688	0.338	0.898	0.249	NA	NA	NA	NA	0.432	0.703	0.686
DCL.combined + sex + caglow + cap	0.194	0.475	0.637	NA	NA	0.132	NA	NA	NA	0.188	0.338	0.599
DCL.combined + age + sex + caglow + cap	0.378	0.443	0.688	0.665	NA	0.131	NA	NA	NA	0.35	0.502	0.688
DCL.combined + educ_yrs + sex + caglow + cap	0.229	0.497	0.664	NA	0.957	0.354	NA	NA	NA	0.236	0.426	0.617
DCL.combined + age + educ_yrs + sex + caglow + cap	0.402	0.453	0.789	0.663	0.894	0.326	NA	NA	NA	0.367	0.512	0.743
DCL.combined + height_valid + caglow + cap	0.256	0.297	0.662	NA	NA	NA	0.0706	NA	NA	0.177	0.509	0.597
DCL.combined + age + height_valid + caglow + cap	0.279	0.326	0.673	0.693	NA	NA	0.0736	NA	NA	0.197	0.458	0.684
DCL.combined + educ_yrs + height_valid + caglow + cap	0.291	0.249	0.946	NA	0.549	NA	0.143	NA	NA	0.162	0.426	0.699
DCL.combined + age + educ_yrs + height_valid + caglow + cap	0.271	0.262	0.995	0.597	0.496	NA	0.134	NA	NA	0.168	0.357	0.739
DCL.combined + sex + height_valid + caglow + cap	0.332	0.317	0.678	NA	NA	0.962	0.301	NA	NA	0.205	0.542	0.639
DCL.combined + age + sex + height_valid + caglow + cap	0.279	0.325	0.639	0.57	NA	0.671	0.287	NA	NA	0.198	0.462	0.691
DCL.combined + educ_yrs + sex + height_valid + caglow + cap	0.331	0.264	0.987	NA	0.544	0.83	0.256	NA	NA	0.186	0.432	0.713
DCL.combined + age + educ_yrs + sex + height_valid + caglow + cap	0.284	0.275	0.942	0.578	0.554	0.762	0.251	NA	NA	0.186	0.378	0.746
DCL.combined + bmi + caglow + cap	0.423	0.984	0.374	NA	NA	NA	NA	0.581	NA	0.388	0.63	0.691
DCL.combined + age + bmi + caglow + cap	0.557	0.998	0.389	0.862	NA	NA	NA	0.604	NA	0.582	0.793	0.7
DCL.combined + educ_yrs + bmi + caglow + cap	0.384	0.765	0.331	NA	0.292	NA	NA	0.846	NA	0.375	0.732	0.693
DCL.combined + age + educ_yrs + bmi + caglow + cap	0.471	0.772	0.363	0.978	0.323	NA	NA	0.91	NA	0.499	0.78	0.703
DCL.combined + sex + bmi + caglow + cap	0.252	0.489	0.708	NA	NA	0.165	NA	0.841	NA	0.198	0.348	0.699
DCL.combined + age + sex + bmi + caglow + cap	0.395	0.521	0.708	0.712	NA	0.168	NA	0.987	NA	0.395	0.578	0.715
DCL.combined + educ_yrs + sex + bmi + caglow + cap	0.284	0.513	0.736	NA	0.974	0.37	NA	0.85	NA	0.247	0.433	0.726
DCL.combined + age + educ_yrs + sex + bmi + caglow + cap	0.421	0.529	0.797	0.708	0.897	0.35	NA	0.977	NA	0.415	0.582	0.76
DCL.combined + height_valid + bmi + caglow + cap	0.318	0.378	0.674	NA	NA	NA	0.0908	0.959	NA	0.19	0.537	0.704
DCL.combined + age + height_valid + bmi + caglow + cap	0.293	0.351	0.753	0.653	NA	NA	0.0919	0.802	NA	0.214	0.461	0.71
DCL.combined + educ_yrs + height_valid + bmi + caglow + cap	0.335	0.33	0.933	NA	0.555	NA	0.157	0.892	NA	0.174	0.457	0.756
DCL.combined + age + educ_yrs + height_valid + bmi + caglow + cap	0.286	0.294	0.955	0.586	0.511	NA	0.144	0.807	NA	0.186	0.375	0.758
DCL.combined + sex + height_valid + bmi + caglow + cap	0.361	0.397	0.696	NA	NA	0.979	0.326	0.974	NA	0.221	0.589	0.704
DCL.combined + age + sex + height_valid + bmi + caglow + cap	0.291	0.341	0.725	0.538	NA	0.658	0.287	0.767	NA	0.212	0.452	0.716
DCL.combined + educ_yrs + sex + height_valid + bmi + caglow + cap	0.358	0.341	0.98	NA	0.558	0.867	0.278	0.965	NA	0.202	0.482	0.756
DCL.combined + age + educ_yrs + sex + height_valid + bmi + caglow + cap	0.298	0.301	0.995	0.553	0.573	0.746	0.257	0.784	NA	0.202	0.387	0.764
DCL.combined + cag + caglow + cap	0.521	0.816	0.411	NA	NA	NA	NA	NA	0.756	0.432	0.586	0.688
DCL.combined + age + cag + caglow + cap	0.584	0.802	0.434	0.874	NA	NA	NA	NA	0.77	0.467	0.811	0.689
DCL.combined + educ_yrs + cag + caglow + cap	0.412	0.683	0.332	NA	0.26	NA	NA	NA	0.812	0.422	0.723	0.692
DCL.combined + age + educ_yrs + cag + caglow + cap	0.471	0.698	0.367	0.912	0.305	NA	NA	NA	0.83	0.457	0.871	0.694
DCL.combined + sex + cag + caglow + cap	0.364	0.46	0.683	NA	NA	0.149	NA	NA	0.737	0.396	0.331	0.701
DCL.combined + age + sex + cag + caglow + cap	0.409	0.459	0.699	0.793	NA	0.158	NA	NA	1	0.409	0.608	0.703
DCL.combined + educ_yrs + sex + cag + caglow + cap	0.389	0.473	0.771	NA	0.927	0.362	NA	NA	0.742	0.418	0.403	0.754
DCL.combined + age + educ_yrs + sex + cag + caglow + cap	0.454	0.485	0.784	0.792	0.908	0.38	NA	NA	0.989	0.449	0.631	0.759
DCL.combined + height_valid + cag + caglow + cap	0.317	0.319	0.665	NA	NA	NA	0.086	NA	0.787	0.244	0.534	0.699
DCL.combined + age + height_valid + cag + caglow + cap	0.315	0.342	0.689	0.772	NA	NA	0.0925	NA	0.93	0.256	0.535	0.699
DCL.combined + educ_yrs + height_valid + cag + caglow + cap	0.339	0.267	0.947	NA	0.554	NA	0.162	NA	0.763	0.224	0.448	0.758
DCL.combined + age + educ_yrs + height_valid + cag + caglow + cap	0.317	0.273	0.975	0.634	0.496	NA	0.157	NA	0.82	0.223	0.405	0.761
DCL.combined + sex + height_valid + cag + caglow + cap	0.342	0.33	0.661	NA	NA	0.869	0.328	NA	0.762	0.27	0.664	0.701
DCL.combined + age + sex + height_valid + cag + caglow + cap	0.317	0.343	0.656	0.639	NA	0.686	0.311	NA	0.934	0.254	0.541	0.704
DCL.combined + educ_yrs + sex + height_valid + cag + caglow + cap	0.368	0.285	0.956	NA	0.59	0.985	0.295	NA	0.84	0.266	0.539	0.767
DCL.combined + age + educ_yrs + sex + height_valid + cag + caglow + cap	0.334	0.288	0.973	0.591	0.556	0.78	0.275	NA	0.838	0.245	0.431	0.767
DCL.combined + bmi + cag + caglow + cap	0.488	0.961	0.395	NA	NA	NA	NA	0.68	0.894	0.491	0.648	0.714
DCL.combined + age + bmi + cag + caglow + cap	0.551	0.971	0.402	0.703	NA	NA	NA	0.635	0.696	0.541	0.967	0.718
DCL.combined + educ_yrs + bmi + cag + caglow + cap	0.441	0.756	0.36	NA	0.321	NA	NA	0.934	0.858	0.463	0.742	0.715
DCL.combined + age + educ_yrs + bmi + cag + caglow + cap	0.513	0.774	0.41	0.9	0.397	NA	NA	0.948	0.834	0.514	0.926	0.718
DCL.combined + sex + bmi + cag + caglow + cap	0.399	0.495	0.734	NA	NA	0.179	NA	0.896	0.771	0.407	0.351	0.739
DCL.combined + age + sex + bmi + cag + caglow + cap	0.461	0.547	0.723	0.859	NA	0.228	NA	0.962	0.994	0.462	0.694	0.746
DCL.combined + educ_yrs + sex + bmi + cag + caglow + cap	0.448	0.515	0.802	NA	0.939	0.394	NA	0.873	0.79	0.448	0.434	0.788
DCL.combined + age + educ_yrs + sex + bmi + cag + caglow + cap	0.563	0.567	0.785	0.924	0.956	0.467	NA	0.857	0.967	0.54	0.702	0.79
DCL.combined + height_valid + bmi + cag + caglow + cap	0.345	0.381	0.695	NA	NA	NA	0.105	0.961	0.795	0.266	0.551	0.729
DCL.combined + age + height_valid + bmi + cag + caglow + cap	0.338	0.359	0.793	0.689	NA	NA	0.118	0.768	0.85	0.258	0.517	0.742
DCL.combined + educ_yrs + height_valid + bmi + cag + caglow + cap	0.362	0.335	0.947	NA	0.57	NA	0.177	0.978	0.794	0.248	0.473	0.774
DCL.combined + age + educ_yrs + height_valid + bmi + cag + caglow + cap	0.341	0.29	0.886	0.571	0.496	NA	0.165	0.73	0.739	0.224	0.401	0.797
DCL.combined + sex + height_valid + bmi + cag + caglow + cap	0.367	0.405	0.687	NA	NA	0.879	0.349	0.998	0.772	0.29	0.691	0.741
DCL.combined + age + sex + height_valid + bmi + cag + caglow + cap	0.339	0.35	0.767	0.576	NA	0.667	0.305	0.734	0.84	0.254	0.505	0.746
DCL.combined + educ_yrs + sex + height_valid + bmi + cag + caglow + cap	0.392	0.359	0.955	NA	0.605	0.991	0.316	0.982	0.85	0.287	0.574	0.792
DCL.combined + age + educ_yrs + sex + height_valid + bmi + cag + caglow + cap	0.356	0.299	0.936	0.532	0.558	0.757	0.272	0.714	0.751	0.245	0.414	0.802
