# Supplementary material for: Disease-related Huntingtin seeding activities in cerebrospinal fluids of Huntington’s disease patients
Source: Sci Rep. 2020 Nov 20;10:20295. doi: 10.1038/s41598-020-77164-1 (PMC7679413; doi:10.1038/s41598-020-77164-1)
Supplement: Supplementary file 4 — Supplementary Table S6. [file 41598_2020_77164_MOESM4_ESM.xlsx]

## Sheet: TableS6-regressionPValuesAndPVE
Covariate	DCL.combined	DCL.combined.1.2.vs.0	DCL.combined.3.vs.0	DCL.combined.4.vs.0	cap	cag	height_valid	DCL.PVE
no covariate	0.00173	0.828	0.529	0.00362	0.138	0.659	0.0723	NA
age	0.0108	0.94	0.97	0.0207	0.267	0.202	0.14	0.241
educ_yrs	0.00229	0.821	0.545	0.0055	0.194	0.991	0.128	0.051
sex	0.00179	0.723	0.582	0.00414	0.199	0.983	0.282	0.0133
height_valid	0.00459	0.856	0.628	0.00986	0.358	0.994	0.0723	0.133
bmi	0.00169	0.428	0.331	0.00368	0.154	0.727	0.0986	0.0353
age + educ_yrs + sex + height_valid + bmi	0.0238	0.277	0.476	0.0467	0.88	0.436	0.998	0.34
cag + caglow	0.0214	0.597	0.546	0.0502	0.0732	0.232	0.224	0.335
cap	0.0248	0.548	0.474	0.0305	0.138	0.0969	0.266	0.288
