# Supplementary material for: Disease-related Huntingtin seeding activities in cerebrospinal fluids of Huntington’s disease patients
Source: Sci Rep. 2020 Nov 20;10:20295. doi: 10.1038/s41598-020-77164-1 (PMC7679413; doi:10.1038/s41598-020-77164-1)
Supplement: Supplementary file 5 — Supplementary Table S7. [file 41598_2020_77164_MOESM5_ESM.xlsx]

## Sheet: TableS7-Shapiro-WilksNormalityT
Covariate	DCL.combined	DCL.combined.1.2.vs.0	DCL.combined.3.vs.0	DCL.combined.4.vs.0	cap	cag	height_valid
no covariate	0.221	0.871	0.912	0.344	0.000315	1.11e-05	0.000519
age	0.104	0.995	0.799	0.227	0.0015	0.000242	0.00064
educ_yrs	0.427	0.777	0.938	0.468	0.000469	1.58e-05	0.000827
sex	0.813	0.781	0.879	0.737	0.00155	0.000111	0.000437
height_valid	0.75	0.879	0.899	0.732	0.00308	0.000435	0.000519
bmi	0.379	0.504	0.884	0.559	0.000389	1.35e-05	0.000419
age + educ_yrs + sex + height_valid + bmi	0.513	0.457	0.464	0.779	0.325	0.00174	0.000915
cag + caglow	0.239	0.674	0.875	0.475	0.00774	0.00103	0.00266
cap	0.161	0.251	0.709	0.628	0.000315	0.0014	0.00308
