# Supplementary material for: Disease-related Huntingtin seeding activities in cerebrospinal fluids of Huntington’s disease patients
Source: Sci Rep. 2020 Nov 20;10:20295. doi: 10.1038/s41598-020-77164-1 (PMC7679413; doi:10.1038/s41598-020-77164-1)
Supplement: Supplementary file 6 — Supplementary Table S8. [file 41598_2020_77164_MOESM6_ESM.xlsx]

## Sheet: TableS8-clinicalScoreAssociatio
Clinical.score	p.value.for.aggregation.score	Bonferroni	Shapiro.Wilks.normality.test.p.value
neurotot	0.00261	0.18	0.00425
oculo	0.00961	0.663	0.00159
brady	0.00284	0.196	0.00167
rigidity	0.00245	0.169	0.00731
dystonia	0.00962	0.664	3.36e-05
chorea	0.00566	0.39	0.00973
motor_examiner_ext	0.699	1	3.21e-06
highest_occ	0.0243	1	0.0092
height_valid	0.0723	1	0.000519
bmi	0.577	1	8.94e-06
TFC	0.000137	0.00943	0.139
sydigtot	0.235	1	5.89e-05
stroopco	0.139	1	0.000304
stroopwo	0.142	1	0.000105
stroopin	0.16	1	0.000257
trasec	0.112	1	3.3e-05
trbsec	0.103	1	3.29e-05
frsbetot_participant	0.621	1	0.19
exec_p	0.614	1	0.229
disin_p	0.956	1	0.237
apathy_p	0.474	1	0.113
frsbetot_companion	0.828	1	1.32e-05
exec_c	0.951	1	7.91e-06
disin_c	0.853	1	6.51e-06
apathy_c	0.349	1	5.24e-05
bditotal	0.662	1	0.15
tobsess_p	0.776	1	0.266
thostility_p	0.487	1	0.105
tparanoid_p	0.952	1	0.234
tobsess_c	0.783	1	0.961
thostility_c	0.16	1	0.000168
tparanoid_c	0.886	1	7.25e-06
scan_id	0.618	1	2.92e-05
caudate	0.737	1	3.05e-05
putamen	0.196	1	9.13e-05
hippocampus	0.867	1	2.94e-05
thalamus	0.252	1	6.26e-05
accumbens	0.047	1	0.00034
globus	0.428	1	9.95e-05
crblgm	0.0361	1	0.000858
crblwm	0.418	1	6.97e-05
crbrgm	0.438	1	4.06e-05
crbrwm	0.382	1	6.26e-05
csf	0.122	1	0.000406
vb	0.758	1	1.45e-05
other	0.494	1	5.08e-05
icv	0.707	1	2.44e-05
frontal_g	0.557	1	3.21e-05
parietal_g	0.282	1	0.000143
occipital_g	0.54	1	2.66e-05
temporal_g	0.673	1	2.51e-05
frontal_w	0.303	1	7.22e-05
parietal_w	0.315	1	0.000119
occipital_w	0.611	1	3.31e-05
temporal_w	0.694	1	3.24e-05
icv_gw	0.382	1	5.59e-05
whodasc1_1	0.495	1	2.23e-05
whodasc1_4	0.0181	1	0.0705
whodasc2_1	0.0213	1	0.000517
whodasc2_5	0.0117	0.806	0.0114
whodasc3_1	0.864	1	1.08e-05
whodasc3_2	0.864	1	1.08e-05
whodasc4_1	0.89	1	8.79e-06
whodasc4_2	0.791	1	1e-05
whodasc5_1	0.949	1	8.8e-06
whodasc5_5	0.475	1	1.73e-05
whodasc6_1	0.0916	1	0.000141
whodasc6_5	0.0513	1	0.00927
whodasc_total12	0.063	1	0.000612
